# Supplementary material for: Upcycling of Cr-Containing Sulfate Waste into Efficient FeCrO3/Fe2O3 Catalysts for CO2 Hydrogenation Reaction
Source: Materials (Basel). 2024 Mar 31;17(7):1598. doi: 10.3390/ma17071598 (PMC11012381; doi:10.3390/ma17071598)
Supplement: Supplementary file 1 [file materials-17-01598-s001.zip]

Archive with 1 entries (1 files):
- materials-2925326-supplementary.pdf
